# Supplementary material for: Epidemiological and Entomological Study After the Possible Re-Emergence of Dengue Fever in Croatia, 2024
Source: Microorganisms. 2025 Mar 2;13(3):565. doi: 10.3390/microorganisms13030565 (PMC11944314; doi:10.3390/microorganisms13030565)
Supplement: Supplementary file 1 [file microorganisms-13-00565-s001.zip]

Archive with 1 entries (1 files):
- microorganisms-3478439-supplementary.pdf
